# Supplementary material for: S-phase-independent silencing establishment in Saccharomyces cerevisiae
Source: eLife. 2020 Jul 20;9:e58910. doi: 10.7554/eLife.58910 (PMC7398696; doi:10.7554/eLife.58910)
Supplement: Source code 2. [file elife-58910-code2.zip]

Archive with 1 entries (1 files):
- normalize_bedgraph.py
